# Supplementary material for: A glycosaminoglycan microarray identifies galectin-4 binding to sulfated glycosaminoglycans
Source: Biochem Biophys Rep. 2026 Jun 29;47:102689. doi: 10.1016/j.bbrep.2026.102689 (PMC13331776; doi:10.1016/j.bbrep.2026.102689)
Supplement: Multimedia component 1 [file mmc1.xlsx]

## Sheet: Table S1
Table S1. GAGs used in this study
Type	GAG source	Manufacturer	MW (kDa)	Typical disaccharide repeat of GAG	Biotin conc (nmol/mg)	CS Disaccharide composition (%)								Sulfer content (%)
						0S	4S	6S	2S	SE	SB	SD	TriS
CH	Recombinant Escherichia coli fermentation	Seikagaku Co.	66.3	GlcAb1-3GalNAc	8.1	N.D.
CSA	Whale cartilage	Seikagaku Co.	25.4	GlcAb1-3GalNAc4S	7.8	1.8	75.2	23	0	0	0	0	0	6.83873
CSC	Shark cartilage	Seikagaku Co.	60.4	GlcAb1-3GalNAc6S	6.9	1.4	16.7	74.4	0	0.8	0	6.8	0	7.24579
CSE	Squid cartilage	Seikagaku Co.	287.5	GlcAb1-3GalNAc4,6diS	8.4	9.4	28.8	7.1	0	54.6	0	0	0	8.97678
						HS Disaccharide composition (%)
						0S	NS	6S	U2S	N,6S	N,U2S	6,U2S	TriS
HP	Porcine intestinal mucosa	Seikagaku Co.	35	IdoA2Sb1-4Glc6SNS	7.1	6.3	3.7	3.7	2	10.7	7.2	2.2	64.2	13.9164
oxCH	Recombinant Escherichia coli fermentation	Seikagaku Co.	N.D.	GlcAβ1–3oxGalNAc	27.2	N.D.
						N.D.: Not determined

## Sheet: Table S2
Table S2. Endogenous lectins used in this study
No.	Lectin	Family	UniProt No	Amino acid	Expression system	Tag	Production1
1	ASGR1	C-type lectin	P07306	62-291	HEK293T	Human IgG1 Fc	AIST
2	ASGR2	C-type lectin	P07307	80-311	HEK293T	Human IgG1 Fc	AIST
3	Langerin	C-type lectin	Q9UJ71	190–328	HEK293T	Human IgG1 Fc	AIST
4	Prolectin	C-type lectin	Q6ZS10	247-378	HEK293T	Human IgG1 Fc	AIST
5	LSECtin	C-type lectin	Q6UXB4	56-293	HEK293T	Human IgG1 Fc	AIST
6	DCSIGNR	C-type lectin	Q9H2X3	73-399	HEK293T	Human IgG1 Fc	AIST
7	MINCLE	C-type lectin	Q9ULY5	41-219	HEK293T	Human IgG1 Fc	AIST
8	DCIR	C-type lectin	Q9UMR7	70-237	HEK293T	Human IgG1 Fc	AIST
9	Dectin1	C-type lectin	Q9BXN2	66-247	HEK293T	Human IgG1 Fc	AIST
10	Dectin2	C-type lectin	Q6EIG7	42-209	HEK293T	Human IgG1 Fc	AIST
11	Dectin3	C-type lectin	Q8WXI8	39-215	HEK293T	Human IgG1 Fc	AIST
12	MDL1	C-type lectin	Q9NY25	28-188	HEK293T	Human IgG1 Fc	AIST
13	CD301	C-type lectin	Q8IUN9	61-316	HEK293T	Human IgG1 Fc	AIST
14	DCAL2	C-type lectin	Q5QGZ9	65-265	HEK293T	Human IgG1 Fc	AIST
15	CD370	C-type lectin	Q6UXN8	57-241	HEK293T	Human IgG1 Fc	AIST
16	LOX1	C-type lectin	P78380	58-273	HEK293T	Human IgG1 Fc	AIST
17	CLEC2	C-type lectin	Q9P126	55-229	HEK293T	Human IgG1 Fc	AIST
18	MRC1	C-type lectin	P22897	22-142	HEK293T	Human IgG1 Fc	AIST
19	CLEC2D	C-type lectin	Q9UHP7	60-191	HEK293T	Human IgG1 Fc	AIST
20	L-Selectin	C-type lectin	P14151	39-332	HEK293T	Human IgG1 Fc	AIST
21	P-Selectin	C-type lectin	P16109	42-771	HEK293T	Human IgG1 Fc	ACROBiosystems
22	E-Selectin	C-type lectin	P16581	22-256	HEK293T	Human IgG1 Fc	ACROBiosystems
23	SIGLEC1	SIGLEC	Q9BZZ2	20-1641	HEK293T	His	ACROBiosystems
24	SIGLEC2	SIGLEC	P20273	20-326	HEK293T	Human IgG1 Fc	AIST
25	SIGLEC3	SIGLEC	P20138	1-259	HEK293T	Human IgG1 Fc	AIST
26	SIGLEC5	SIGLEC	O15389	1-441	HEK293T	Human IgG1 Fc	AIST
27	SIGLEC6	SIGLEC	O43699	28-333	HEK293T	Human IgG1 Fc	AIST
28	SIGLEC7	SIGLEC	Q9Y286	39-336	HEK293T	Human IgG1 Fc	AIST
29	SIGLEC8	SIGLEC	Q9NYZ4	1-363	HEK293T	Human IgG1 Fc	AIST
30	SIGLEC9	SIGLEC	Q9Y336	20-336	HEK293T	Human IgG1 Fc	AIST
31	SIGLEC11	SIGLEC	Q96RL6	31-350	HEK293T	Human IgG1 Fc	AIST
32	SIGLEC14	SIGLEC	Q08ET2	19-331	HEK293T	Human IgG1 Fc	AIST
33	SIGLEC15	SIGLEC	Q6ZMC9	40-251	HEK293T	Human IgG1 Fc	AIST
34	SIGLEC16	SIGLEC	A6NMB1	19-322	HEK293T	Human IgG1 Fc	AIST
35	Galectin-1-C3S	Galectin	P09382	1-135	E.coli	‐	AIST
36	Galectin-2	Galectin	P05162	1-132	E.coli	‐	AIST
37	Galectin-3C	Galectin	P17931	1-144	E.coli	‐	AIST
38	Galectin-4	Galectin	P56470	1-323	E.coli	His	ACROBiosystems
39	Galectin-4N	Galectin	P56470	1-153	E.coli	‐	AIST
40	Galectin-4C	Galectin	P56470	1-144	E.coli	‐	AIST
41	Galectin-7	Galectin	P47929	1-136	E.coli	‐	AIST
42	Galectin-8C	Galectin	O00214	1-135	E.coli	‐	AIST
43	Galectin-8N	Galectin	O00214	1-158	E.coli	‐	AIST
44	Galectin-9C	Galectin	O00182	1-165	E.coli	‐	AIST
45	Galectin-9N	Galectin	O00182	1-167	E.coli	‐	AIST
1	AIST: National Institute of Advanced Industrial Science and Technology
2	ACRO: ACRObiosystems AG

## Sheet: Table S3
	Table S3. Glycans used in a glycoconjugate microarray and Galectin-4 binding
	No	Trivial name	Presentation	Glycans	Co.	Cat#		Gal4	Gal4+Lac	Gal4+HP
	1	αFuc	PAA	Fucα1-PAA	Glycotech	01-007		0	0	3
	2	Fucα2Gal	PAA	Fucα1-2Galβ1-PAA	Glycotech	01-019		79	0	26
	3	Fucα3GlcNAc	PAA	Fucα1-3GlcNAcβ1-PAA	Glycotech	01-024		96	0	14
	4	Fucα4GlcNAc	PAA	Fucα1-4GlcNAcβ1-PAA	Glycotech	01-025		123	0	21
	5	H type1	PAA	Fucα1-2Galβ1-3GlcNAcβ1-PAA	Glycotech	01-037		2960	0	2322
	6	H type2	PAA	Fucα1-2Galβ1-4GlcNAcβ1-PAA	Glycotech	08-034		599	0	402
	7	H type3	PAA	Fucα1-2Galβ1-3GalNAcα1-PAA	Glycotech	08-060		695	0	448
	8	A	PAA	GalNAcα1-3(Fucα1-2)Galβ1-4GlcNAcβ1-PAA	Glycotech	08-091		1696	0	1191
	9	B	PAA	Galα1-3(Fucα1-2)Galβ1-4GlcNAcβ1-PAA	Glycotech	08-092		2347	0	1647
	10	Lea	PAA	Galβ1-3(Fucα1-4)GlcNAcβ1-PAA	Glycotech	01-035		252	0	241
	11	[3S]Lea	PAA	(3OSO3)Galβ1-3(Fucα1-4)GlcNAcβ1-PAA	Glycotech	01-040		134	0	59
	12	Leb	PAA	Fucα1-2Galβ1-3(Fucα1-4)GlcNAcβ1-PAA	Glycotech	08-042		31	0	3
	13	Lex	PAA	Galβ1-4(Fucα1-3)GlcNAcβ1-PAA	Glycotech	01-036		75	0	19
	14	Ley	PAA	Fucα1-2Galβ1-4(Fucα1-3)GlcNAcβ1-PAA	Glycotech	08-043		124	0	34
	15	αNeu5Ac	PAA	Neu5Acα2-PAA	Glycotech	01-012		117	0	24
	16	αNeu5Gc	PAA	Neu5Gcα2-PAA	Glycotech	01-051		199	0	47
	17	Sia2	PAA	Neu5Acα2-8Neu5Acα2-PAA	Glycotech	08-064		305	0	105
	18	Sia3	PAA	Neu5Acα2-8Neu5Acα2-8Neu5Acα2-PAA	Glycotech	01-081		312	0	128
	19	3'SiaLec	PAA	Neu5Acα2-3Galβ1-3GlcNAcβ1-PAA	Glycotech	01-078		1125	0	912
	20	3'SL	PAA	Neu5Acα2-3Galβ1-4Glcβ1-PAA	Glycotech	01-038		675	0	581
	21	3'SLN	PAA	Neu5Acα2-3Galβ1-4GlcNAcβ1-PAA	Glycotech	01-077		411	0	359
	22	sLea	PAA	Neu5Acα2-3Galβ1-3(Fucα1-4)GlcNAcβ1-PAA	Glycotech	08-044		123	0	37
	23	sLex	PAA	Neu5Acα2-3Galβ1-4(Fucα1-3)GlcNAcβ1-PAA	Glycotech	01-045		179	0	64
	24	6'SL	PAA	Neu5Acα2-6Galβ1-4Glcβ1-PAA	Glycotech	01-039		266	0	133
	25	FET	Glycoprotein	Fetuin (complex-type N-glycans and O-glycans)	Sigma-Aldrich	F3004		2358	0	2003
	26	AGP	Glycoprotein	α1-acid glycoprotein (complex-type N-glycans )	Sigma-Aldrich	G9885		2892	2	2291
	27	TF	Glycoprotein	Transferrin (complex-type N-glycans)	Sigma-Aldrich	T3309		576	14	389
	28	TG	Glycoprotein	Porcine thyroglobulin (complex and high-mannnose-type N-glycans, and O-glycans)	Sigma-Aldrich	T1126		4094	766	3630
	29	βGal	PAA	Galβ1-PAA	Glycotech	01-004		765	8	576
	30	[3S]βGal	PAA	(3OSO3)Galβ1-PAA	Glycotech	01-015		496	0	546
	31	A-di	PAA	GalNAcα1-3Galβ1-PAA	Glycotech	01-017		35	0	30
	32	Lac	PAA	Galβ1-4Glcβ1-PAA	Glycotech	01-021		719	0	445
	33	Lec	PAA	Galβ1-3GlcNAcβ1-PAA	Glycotech	01-020		631	0	394
	34	[3'S]Lec	PAA	(3OSO3)Galβ1-3GlcNAcβ1-PAA	Glycotech	01-062		2359	0	1840
	35	LN	PAA	Galβ1-4GlcNAcβ1-PAA	Glycotech	01-022		363	0	295
	36	[3'S]LN	PAA	(3OSO3)Galβ1-4GlcNAcβ1-PAA	Glycotech	01-061		1303	0	1127
	37	[6S]LN	PAA	Galβ1-4(6OSO3)GlcNAcβ1-PAA	Glycotech	01-066		919	0	772
	38	[6'S]LN	PAA	(6OSO3)Galβ1-4GlcNAcβ1-PAA	Glycotech	01-068		341	0	246
	39	βGalNAc	PAA	GalNAcβ1-PAA	Glycotech	01-011		483	0	427
	40	di-GalNAcβ	PAA	GalNAcβ1-3GalNAcβ1-PAA	Glycotech	01-070		13244	71	12123
	41	LDN	PAA	GalNAcβ1-4GlcNAcβ1-PAA	Glycotech	01-129		412	0	399
	42	GA2	PAA	GalNAcβ1-4Galβ1-4Glcβ1-PAA	Glycotech	01-074		44	0	38
	43	Asialo-FET	Glycoprotein	Asialo fetuin (desialylated complex-type N- and O-glycans)	Sigma-Aldrich	F3004 (Acid-treated)		4698	0	4123
	44	Asialo-AGP	Glycoprotein	Asialo α1-acid glycoprotein (desialylated complex-type N-glycans)	Sigma-Aldrich	G9885 (Acid-treated)		5270	0	6232
	45	Asialo-TF	Glycoprotein	Asialo transferrin (desialylated complex-type N-glycans)	Sigma-Aldrich	T3309 (Acid-treated)		250	0	102
	46	Asialo-TG	Glycoprotein	Asialo porcine thyroglobulin (desialylated complex-type N-glycans, high-mannose-type N-glycans)	Sigma-Aldrich	T1126 (Acid-treated)		2973	12	2359
	47	βGlcNAc	PAA	GlcNAcβ1-PAA	Glycotech	01-009		173	0	182
	48	[6S]βGlcNAc	PAA	(6OSO3)GlcNAcβ1-PAA	Glycotech	01-016		194	0	200
	49	Agalacto-Fet	Glycoprotein	Agalacto fetuin (agalactosylated complex-type N- and O-glycans)	Sigma-Aldrich	F3004 (Galactosidase-treated)		737	0	384
	50	Agalacto-AGP	Glycoprotein	Agalacto α1-acid glycoprotein (agalactosylated complex-type N- and O-glycans)	Sigma-Aldrich	G9885 (Galactosidase-treated)		1161	0	1143
	51	Agalacto-TF	Glycoprotein	Agalacto transferrin (agalactosylated complex-type N-glycans, high-mannose-type N-glycans)	Sigma-Aldrich	T3309 (Galactosidase-treated)		0	0	0
	52	OVM	Glycoprotein	Ovomucoid (complex-type N-glycans)	Sigma-Aldrich	T2011		1479	0	1178
	53	OVA	Glycoprotein	Ovoalbumin (hybrid-type N-glycans)	Sigma-Aldrich	α2512		392	0	188
	54	αMan	PAA	Manα1-PAA	Glycotech	01-005		236	0	143
	55	βMan	PAA	Manβ1-PAA	Glycotech	01-050		254	0	129
	56	[6P]Man	PAA	(6OPO4)Manα1-PAA	Glycotech	01-006		291	0	139
	57	INV	Glycoprotein	Yeast invertase (high mannose-type N-glycans)	Sigma-Aldrich	I4504		1418	48	1104
	58	Tn	PAA	GalNAcα1-PAA	Glycotech	01-010		578	1	363
	59	Core1	PAA	Galβ1-3GalNAcα1-PAA	Glycotech	08-023		831	0	666
	60	Core2	PAA	Galβ1-3(GlcNAcβ1-6)GalNAcα1-PAA	Glycotech	01-083		1417	0	1122
	61	Core3	PAA	GlcNAcβ1-3GalNAcα1-PAA	Glycotech	01-071		183	0	80
	62	Core4	PAA	GlcNAcβ1-3(GlcNAcβ1-6)GalNAcα1-PAA	Glycotech	01-089		214	0	79
	63	Forssman disaccharide	PAA	GalNAcα1-3GalNAcβ1-PAA	Glycotech	01-026		783	0	487
	64	Core6	PAA	GlcNAcβ1-6GalNAcα1-PAA	Glycotech	01-072		266	0	151
	65	Core8	PAA	Galα1-3GalNAcα1-PAA	Glycotech	01-028		1120	0	673
	66	[3’S]Core1	PAA	(3OSO3)Galβ1-3GalNAcα1-PAA	Glycotech	08-069		1832	0	1480
	67	Galβ-Core3	PAA	Galβ1-4GlcNAcβ1-3GalNAcα1-PAA	Glycotech	01-116		1480	0	1064
	68	Asialo-BSM	Glycoprotein	Asialo bovine submaxillary mucin (Tn)	Sigma-Aldrich	M3895 (Acid-treated)		4256	0	4787
	69	Asialo-GP	Glycoprotein	Asialo human glycophorin MN (T)	Sigma-Aldrich	A9791 (Acid-treated)		8932	0	13221
	70	STn	PAA	Neu5Acα2-6GalNAcα1-PAA	Glycotech	01-059		140	0	79
	71	STn (Gc)	PAA	Neu5Gcα2-6GalNAcα1-PAA	Glycotech	01-107		242	1	132
	72	ST	PAA	Neu5Acα2-3Galβ1-3GalNAcα1-PAA	Glycotech	01-088		2397	0	1642
	73	Siaα2-6Core 1	PAA	Galβ1-3(Neu5Acα2-6)GalNAcα1-PAA	Glycotech	01-113		1177	0	888
	74	BSM	Glycoprotein	Bovine submaxillary mucin (Sialyl Tn)	Sigma-Aldrich	M3895		2272	0	2448
	75	GP	Glycoprotein	Human glycophorin (Disialyl T and sialyl Tn)	Sigma-Aldrich	G5017		3599	0	3633
	76	αGal	PAA	Galα1-PAA	Glycotech	01-003		662	1	535
	77	Galα1-2Gal	PAA	Galα1-2Galβ1-PAA	Glycotech	01-056		633	1	419
	78	Galα1-3Gal	PAA	Galα1-3Galβ1-PAA	Glycotech	01-018		542	0	355
	79	Galα1-3Lac	PAA	Galα1-3Galβ1-4Glcβ1-PAA	Glycotech	01-075		3491	0	2502
	80	Galα1-3LN	PAA	Galα1-3Galβ1-4GlcNAcβ1-PAA	Glycotech	01-079		1814	0	1395
	81	Galα1-4LN	PAA	Galα1-4Galβ1-4GlcNAcβ1-PAA	Glycotech	01-110		153	0	185
	82	Melibiose	PAA	Galα1-6Glcβ1-PAA	Glycotech	01-063		88	0	118
	83	αGlc	PAA	Glcα1-PAA	Glycotech	01-001		116	0	157
	84	βGlc	PAA	Glcβ1-PAA	Glycotech	01-002		155	0	97
	85	Maltose	PAA	Glcα1-4Glcβ1-PAA	Glycotech	01-054		187	0	138
	86	-	-	-	-	-		0	0	0
	87	CSA	BSA	Chondoroitin sulfate A-BSA	Seikagaku	400655		1027	14	647
	88	CSB	BSA	Chondoroitin sulfate B-BSA	Seikagaku	400660		47	0	23
	89	HS	BSA	Heparan sulfate-BSA	Seikagaku	400700		0	0	0
	90	HP	BSA	Heparin-BSA	Calbiochem	375095		4403	3523	802
	91	KS	BSA	Keratan sulfate-BSA	Seikagaku	400760		0	0	1
	92	αRha	PAA	Rhamnoseα1-PAA	Glycotech	01-008		86	0	179
	93	Mannan (SC)	Glycoprotein	S. cerevisiae mannan	Sigma-Aldrich	M7504		444	0	1178
	94	Mannan (CA)	Glycoprotein	C.albicans mannan	Takara	MG001		953	0	1451
	95	Zymosan	Glycoprotein	Zymosan	Sigma-Aldrich	Z4250		628	0	1449
	96	Chitobiose	PAA	GlcNAcβ1-4GlcNAcβ1-PAA	Glycotech	08-057		277	0	289
	97	BSA	BSA	-	Sigma-Aldrich	A7638		0	0	0
	98	Negative PAA	PAA	-	Glycotech	01-000		1639	44	1466
								13767	16134	9567
								0	0	0
								13244	3523	13221
								1100.64	72.66	1015.78
